# Supplementary material for: Comparing sparse inertial sensor setups for sagittal-plane walking and running reconstructions
Source: Front Bioeng Biotechnol. 2025 Feb 19;13:1507162. doi: 10.3389/fbioe.2025.1507162 (PMC11879983; doi:10.3389/fbioe.2025.1507162)
Supplement: Supplementary file 2 [file DataSheet11.zip]

Archive with 42 entries (42 files):
- P10_fastrunning_setup_F_report.pdf
- P10_fastrunning_setup_FP_report.pdf
- P10_fastrunning_setup_FS_report.pdf
- P10_fastrunning_setup_FSP_report.pdf
- P10_fastrunning_setup_FSTP_report.pdf
- P10_fastrunning_setup_FT_report.pdf
- P10_fastrunning_setup_FTP_report.pdf
- P10_fastwalking_setup_F_report.pdf
- P10_fastwalking_setup_FP_report.pdf
- P10_fastwalking_setup_FS_report.pdf
- P10_fastwalking_setup_FSP_report.pdf
- P10_fastwalking_setup_FSTP_report.pdf
- P10_fastwalking_setup_FT_report.pdf
- P10_fastwalking_setup_FTP_report.pdf
- P10_normrunning_setup_F_report.pdf
- P10_normrunning_setup_FP_report.pdf
- P10_normrunning_setup_FS_report.pdf
- P10_normrunning_setup_FSP_report.pdf
- P10_normrunning_setup_FSTP_report.pdf
- P10_normrunning_setup_FT_report.pdf
- P10_normrunning_setup_FTP_report.pdf
- P10_normwalking_setup_F_report.pdf
- P10_normwalking_setup_FP_report.pdf
- P10_normwalking_setup_FS_report.pdf
- P10_normwalking_setup_FSP_report.pdf
- P10_normwalking_setup_FSTP_report.pdf
- P10_normwalking_setup_FT_report.pdf
- P10_normwalking_setup_FTP_report.pdf
- P10_slowrunning_setup_F_report.pdf
- P10_slowrunning_setup_FP_report.pdf
- P10_slowrunning_setup_FS_report.pdf
- P10_slowrunning_setup_FSP_report.pdf
- P10_slowrunning_setup_FSTP_report.pdf
- P10_slowrunning_setup_FT_report.pdf
- P10_slowrunning_setup_FTP_report.pdf
- P10_slowwalking_setup_F_report.pdf
- P10_slowwalking_setup_FP_report.pdf
- P10_slowwalking_setup_FS_report.pdf
- P10_slowwalking_setup_FSP_report.pdf
- P10_slowwalking_setup_FSTP_report.pdf
- P10_slowwalking_setup_FT_report.pdf
- P10_slowwalking_setup_FTP_report.pdf
